# Supplementary material for: A Study on Biocompatible Polymer-Based Packaging of Neural Interface for Chronic Implantation
Source: Micromachines (Basel). 2022 Mar 26;13(4):516. doi: 10.3390/mi13040516 (PMC9027597; doi:10.3390/mi13040516)
Supplement: Supplementary file 1 [file micromachines-13-00516-s001.zip]

Archive with 1 entries (1 files):
- micromachines-1630221-supplementary.mp4
